# Supplementary material for: Results of PD-L1 Analysis of Women Treated with Durvalumab in Advanced Endometrial Carcinoma (PHAEDRA)
Source: Cancers (Basel). 2022 Dec 30;15(1):254. doi: 10.3390/cancers15010254 (PMC9818816; doi:10.3390/cancers15010254)
Supplement: Supplementary file 1 [file cancers-15-00254-s001.zip]

Archive with 1 entries (1 files):
- cancers-2054246-supplementary.pdf
